# Supplementary material for: Exploring the Therapeutic Potential of Estrogen-Related Receptor γ Inverse Agonists in Atopic Dermatitis-like Lesions
Source: Int J Mol Sci. 2025 Jul 20;26(14):6959. doi: 10.3390/ijms26146959 (PMC12295363; doi:10.3390/ijms26146959)
Supplement: Supplementary file 1 [file ijms-26-06959-s001.zip]

Archive with 1 entries (1 files):
- ijms-3746751-supplementary.pdf
